# Supplementary material for: Protective effects of L-arginine on gastric ulcer induced by ethanol in rats: Modulation of oxidative stress
Source: PLoS One. 2025 Nov 19;20(11):e0336310. doi: 10.1371/journal.pone.0336310 (PMC12629469; doi:10.1371/journal.pone.0336310)
Supplement: S1 File — (XLSX) [file pone.0336310.s001.xlsx]

## Sheet: data
	Ulcer Index (UI)
	Control	Eth	l-ARG 500	Eth+L-ARG 500	Eth+OMP 20
	0	17	0	6	8
	0	14	0	7	7
	0	13	0	6	8
	0	17	0	5	9
	0	16	0	6	7
	0	12	0	5	6
	ph
	Control	Eth	l-ARG 500	Eth+L-ARG 500	Eth+OMP 20
	3.6	2.11	3.65	3.31	3.45
	3.3	2.61	3.4	3.25	3.05
	4.1	2.63	4.2	4.25	3.25
	3.7	2.78	3.66	3.18	3.98
	3.8	2.55	4.02	3.25	3.25
	3.6	2.46	3.1	3.15	3.2
	Inhibition %
	Control	Eth	l-ARG 500	Eth+L-ARG 500	Eth+OMP 20
	100	0	100	64.7059	52.9412
	100	0	100	50	50
	100	0	100	53.8462	38.4615
	100	0	100	70.5882	47.0588
	100	0	100	62.5	56.3
	100	0	100	58.3	50.11
	2-delta delta ct
	inos
	Control	Eth	l-ARG 500	Eth+L-ARG 500	Eth+OMP 20
	1.02	3.25	0.96	2.36	2.88
	0.99	4.58	0.99	3.35	2.99
	0.97	3.26	0.99	2.12	2.75
	1.02	3.65	1.03	2.75	2.19
	1.01	3.74	0.99	2.15	2.11
	1.02	4.36	1.01	2.16	2.16
	enos
	Control	Eth	l-ARG 500	Eth+L-ARG 500	Eth+OMP 20
	0.98	0.65	1.02	1.23	1.32
	1.02	0.43	1.01	1.24	1.11
	1.04	0.36	0.99	1.32	1.13
	0.97	0.57	0.98	1.21	1.22
	1.01	0.51	1.02	1.23	1.18
	1.02	0.39	1.01	1.2	1.25
	nmol/mg protein						u/mg protein						u/mg protein						nmol/mg protein
	MDA						SOD						CAT						NO
	Control	Eth	l-ARG 500	Eth+L-ARG 500	Eth+OMP 20		Control	Eth	l-ARG 500	Eth+L-ARG 500	Eth+OMP 20		Control	Eth	l-ARG 500	Eth+L-ARG 500	Eth+OMP 20		Control	Eth	l-ARG 500	Eth+L-ARG 500	Eth+OMP 20
	1.936	4.569	1.866	3.099	3.225		72.15	28.36	68.94	55.57	47.36		41.36	19.36	32.25	27.36	24.36		167.25	98.36	174.54	147.36	142.15
	2.536	4.325	2.102	2.966	3.125		70.36	29.36	62.58	54.36	45.69		37.36	17.25	35.64	24.91	25.15		185.36	114.25	185.66	152.19	154.36
	1.715	5.136	1.836	2.846	2.936		69.15	24.15	77.36	51.02	48.15		32.69	21.25	27.36	23.58	26.31		179.36	124.25	171.05	149.25	147.25
	1.865	3.644	2.158	2.836	2.737		67.88	34.26	64.21	59.33	51.07		32.58	16.99	31.99	27.12	25.95		192.18	102.37	184.36	157.36	140.59
	1.77	4.32	1.95	3.25	2.87		68.36	36.25	72.01	61.36	55.26		36.21	22.87	32.05	25.01	24.15		177.26	110.25	182.02	162.25	155.36
	1.95	3.85	1.91	2.94	3.01		72.12	32.08	69.36	60.18	53.76		35.18	23.08	31.09	26.94	26.84		184.36	115.94	175.39	161.2	152.07
